# Supplementary material for: Genome-Wide Identification of MicroRNAs in Response to Cadmium Stress in Oilseed Rape (Brassica napus L.) Using High-Throughput Sequencing
Source: Int J Mol Sci. 2018 May 10;19(5):1431. doi: 10.3390/ijms19051431 (PMC5983666; doi:10.3390/ijms19051431)
Supplement: Supplementary file 1 [file ijms-19-01431-s001.zip]

Archive with 6 entries (5 files):
- Supplementary materials/Table S1.xlsx
- Supplementary materials/Table S2.xlsx
- Supplementary materials/Table S3.xlsx
- Supplementary materials/Table S4.xlsx
- Supplementary materials/Table S5.xlsx
- Supplementary materials/
