# Supplementary material for: Genome-Wide Identification of MicroRNAs in Response to Cadmium Stress in Oilseed Rape (Brassica napus L.) Using High-Throughput Sequencing
Source: Int J Mol Sci. 2018 May 10;19(5):1431. doi: 10.3390/ijms19051431 (PMC5983666; doi:10.3390/ijms19051431)
Supplement: Supplementary file 1 [file ijms-19-01431-s001.zip › Supplementary materials/Table S1.xlsx]

## Sheet: Sheet1
Table S1 Predicted target genes of miRNAs in this study.
Name of miRNAs	Targets
miR156a	BnaC04g02520D;BnaA03g13580D;BnaC05g21270D;BnaC07g17030D;BnaA09g27960D;BnaC05g21280D;BnaC07g11390D;BnaA02g14580D;BnaC04g23930D;BnaC03g27870D;BnaC03g16490D;BnaA05g02680D;BnaAnng25050D;BnaA07g17550D;BnaA04g24340D;BnaC04g48150D;BnaA06g36780D;BnaA07g08840D;BnaC06g16200D;BnaA07g08830D;BnaA04g27550D;BnaA07g27730D;BnaA09g16340D;BnaA10g09930D;BnaC03g57620D;BnaC02g14000D;BnaCnng61400D;BnaC02g19100D;BnaC09g…
miR156b	BnaA09g27960D;BnaC05g21270D;BnaC07g17030D;BnaC05g21280D;BnaA04g27550D;BnaA07g08830D;BnaA02g14580D;BnaA09g16340D;BnaC07g11390D;BnaA10g09930D;BnaC03g57620D;BnaC02g14000D;BnaC02g19100D;BnaC09g17430D;BnaC07g11380D;BnaC09g27080D;BnaC04g02520D;BnaC04g23930D;BnaA04g24340D;BnaA07g17550D;BnaAnng25050D;BnaC04g48150D;BnaA05g02680D;BnaA06g36780D;BnaA07g08840D;BnaC06g16200D
miR156d	BnaA07g08840D;BnaA03g00060D;BnaA06g36780D;BnaA07g29430D;BnaC06g16200D;BnaC09g35570D;BnaC04g23930D;BnaC09g42000D;BnaC02g14700D;BnaC03g16490D;BnaA05g02680D;BnaC03g27870D;BnaA07g17550D;BnaAnng25050D;BnaC04g48150D;BnaA04g24340D;BnaCnng61400D;BnaC02g19100D;BnaC02g14000D;BnaC03g57620D;BnaC02g48750D;BnaC07g11380D;BnaC09g27080D;BnaC09g17430D;BnaA07g08830D;BnaA04g27550D;BnaA07g27730D;BnaA10g09930D;BnaA09g…
miR159	BnaA04g18810D;BnaC04g43020D;BnaAnng27960D;BnaC03g18870D;BnaCnng51960D;BnaA02g09340D;BnaA03g15690D
miR160a	BnaC01g08330D;BnaC06g38360D;BnaC07g42330D;BnaA03g49980D;BnaA01g06910D;BnaA07g20790D;BnaA07g13830D;BnaC04g15900D;BnaC06g20640D;BnaA07g33740D
miR161	BnaCnng49250D;BnaA09g46700D;BnaC09g37630D;BnaC04g33130D;BnaA09g46890D;BnaC08g40910D;BnaA07g16740D;BnaC09g11170D;BnaC09g11440D;BnaC08g41260D;BnaA08g31580D;BnaA04g10910D
miR164a	BnaC01g36350D;BnaA03g33770D;BnaC02g13890D;BnaA01g28990D;BnaAnng06380D;BnaA05g26240D;BnaC03g70990D;BnaA06g38870D;BnaC05g40360D;BnaC07g49940D;BnaA03g32550D;BnaA08g00130D;BnaC03g54520D;BnaC03g38960D;BnaC02g01470D;BnaCnng66010D;BnaA02g09970D;BnaC05g38460D;BnaA10g30260D;BnaC03g73730D;BnaAnng07000D;BnaC04g34520D
miR164b	BnaA08g00130D;BnaC02g01470D;BnaC03g38960D;BnaC07g49940D;BnaA03g32550D;BnaC03g73730D;BnaAnng07000D;BnaC04g34520D;BnaA02g09970D;BnaCnng66010D;BnaC05g38460D;BnaA10g30260D;BnaC02g13890D;BnaAnng06380D;BnaA01g28990D;BnaC01g36350D;BnaA03g33770D;BnaC05g40360D;BnaA05g26240D;BnaC03g70990D
miR166a	BnaA04g20300D;BnaC09g54340D;BnaC03g69040D;BnaA06g01940D;BnaAnng30670D;BnaA02g06170D;BnaC03g66860D;BnaA10g13520D;BnaA08g11980D;BnaA09g26050D;BnaC06g05240D;BnaA08g01600D;BnaC05g23470D
miR166f	BnaA04g20300D;BnaC09g54340D;BnaA02g06170D;BnaAnng30670D;BnaC03g66860D;BnaA10g13520D;BnaA09g26050D;BnaA08g11980D;BnaC05g23470D
miR167d	BnaC09g37680D;BnaA10g15250D
miR169m	BnaC03g24870D;BnaA03g20810D
miR169n	BnaA06g32360D
miR171a	BnaA04g01210D;BnaC07g03310D;BnaC03g25140D;BnaAnng18550D;BnaC04g22080D;BnaA07g37990D;BnaA07g01720D;BnaA03g21080D;BnaAnng18540D;BnaCnng57010D
miR171f	BnaA07g37990D;BnaC07g03310D;BnaA04g01210D;BnaC03g25140D;BnaAnng18550D;BnaA09g31980D;BnaC04g22080D;BnaA03g21080D;BnaC08g22790D;BnaCnng57010D;BnaAnng18540D;BnaA07g01720D
miR171g	BnaC08g22790D;BnaCnng57010D;BnaAnng18540D;BnaA03g21080D;BnaA07g37990D;BnaAnng18550D;BnaC04g22080D;BnaA09g31980D;BnaA04g01210D;BnaC03g25140D
miR172a	BnaC09g13430D;BnaA05g05840D;BnaA02g06490D;BnaCnng39690D;BnaC04g15640D;BnaC04g05700D;BnaC02g09940D;BnaC03g26480D;BnaCnng71740D;BnaA09g54740D;BnaA03g53830D;BnaA03g22100D;BnaA07g12050D;BnaA10g12950D;BnaA07g13990D;BnaC07g16190D;BnaC09g35430D;BnaC08g25840D;BnaA01g34730D;BnaC06g15540D
miR172b	BnaA03g53830D;BnaC06g15540D;BnaC09g35430D;BnaA01g34730D;BnaC08g25840D;BnaA09g54740D;BnaCnng71740D;BnaC02g09940D;BnaA10g12950D;BnaA05g05840D;BnaC04g05700D;BnaCnng39690D;BnaA02g06490D;BnaA07g12050D
miR172d	BnaC08g25840D;BnaA01g34730D;BnaC07g16190D;BnaC09g35430D;BnaC06g15540D;BnaA07g12050D;BnaA03g22100D;BnaA10g12950D;BnaA07g13990D;BnaCnng71740D;BnaA09g54740D;BnaC06g13540D;BnaA03g53830D;BnaA02g06490D;BnaA04g04150D;BnaCnng39690D;BnaC04g15640D;BnaC04g05700D;BnaC01g08250D;BnaC09g13430D;BnaA05g05840D;BnaA07g15400D;BnaC03g26480D;BnaC02g09940D
miR2111a-5p	BnaC02g36670D;BnaC07g48940D;BnaA02g28650D;BnaA06g32400D
miR2111b-3p	BnaA01g07140D
miR2111c	BnaC07g48940D;BnaC02g36670D;BnaA06g32400D;BnaA02g28650D
miR390a	BnaC05g05330D
miR393	BnaC07g07840D;BnaCnng29920D;BnaCnng60850D;BnaA09g01370D;BnaC09g00530D;BnaC06g43000D;BnaA09g40340D;BnaA02g28290D;BnaA07g19520D;BnaC08g15770D;BnaA09g46830D;BnaA08g24570D;BnaC08g40890D;BnaC08g29060D;BnaC02g36370D;BnaC08g32660D;BnaA01g23600D
miR394a	BnaC07g11360D;BnaA09g27990D;BnaA07g08860D;BnaC05g21250D;BnaC06g29360D
miR395a	BnaC07g17320D;BnaA06g36560D;BnaC09g46440D;BnaA02g00410D;BnaA02g00420D;BnaA04g16670D;BnaC02g00440D;BnaA10g22050D;BnaC04g40010D;BnaA08g21110D
miR395d	BnaA10g22050D;BnaC04g40010D;BnaA04g16670D;BnaC02g00440D;BnaA08g21110D;BnaC07g17320D;BnaA06g36560D;BnaA02g00420D;BnaC09g46440D;BnaA02g00410D
miR397a	BnaC02g03260D;BnaAnng18410D;BnaA02g06580D
miR399a	BnaA04g13460D
miR6029	BnaA03g19090D
miR6030	BnaCnng20410D;BnaC08g41340D;BnaC08g41330D;BnaC09g10770D;BnaUnng00640D;BnaC08g48650D;BnaC05g01500D;BnaC08g41710D;BnaA10g01470D;BnaA07g17000D;BnaC08g21550D;BnaA01g35670D;BnaC06g40800D;BnaC08g15510D;BnaCnng64090D;BnaAnng03870D;BnaA09g10520D;BnaUnng00420D
miR6035	BnaA04g04180D;BnaA04g08260D;BnaC04g30420D
miR824	BnaC07g44870D;BnaA04g12430D;BnaA01g02900D;BnaC01g04170D;BnaA03g51000D
Novel-002	BnaC03g45650D;BnaCnng20780D;BnaC04g33630D;BnaA02g24950D;BnaCnng40840D
Novel-004	BnaC03g76870D
Novel-005	BnaAnng23490D
Novel-006	BnaA03g25790D
Novel-007	BnaC05g00860D;BnaA03g46660D;BnaA08g14780D;BnaC07g38890D;BnaC08g11440D;BnaA10g00800D
Novel-009	BnaA03g44770D
Novel-010	BnaC03g64570D;BnaC09g30910D;BnaA09g11510D;BnaC03g68070D;BnaA01g15820D;BnaC03g58420D;BnaC09g11960D;BnaCnng19250D;BnaUnng02430D;BnaA04g07380D;BnaA08g30000D;BnaA09g20180D;BnaC09g22510D;BnaA03g28710D;BnaC04g04980D;BnaA01g20350D;BnaA08g29440D;BnaC05g34720D;BnaC07g25690D;BnaC02g21000D;BnaCnng48180D;BnaC01g32640D;BnaC03g71230D;BnaC08g12300D;BnaA01g19090D;BnaC08g09760D
Novel-015	BnaC03g26230D;BnaA01g02290D;BnaCnng05600D;BnaA09g54090D;BnaC09g43430D;BnaC02g47380D;BnaC09g06390D;BnaA05g20050D;BnaA01g27700D;BnaA05g06150D;BnaA03g58820D;BnaC01g31760D;BnaA03g02700D;BnaC04g50050D;BnaC01g12290D;BnaAnng02900D;BnaA09g00310D;BnaA09g06890D;BnaC09g18300D;BnaA05g27080D;BnaA05g33850D;BnaC04g31340D;BnaC09g03330D;BnaA08g17040D;BnaC05g48830D;BnaA03g52210D;BnaA10g09760D;BnaC05g41210D;BnaCnng…
Novel-016	BnaC05g00050D;BnaC06g22840D;BnaA01g20340D;BnaA10g00030D;BnaA03g11600D;BnaC03g25440D;BnaC04g50440D;BnaA05g05100D;BnaA01g13220D;BnaA09g08560D;BnaC04g04480D;BnaC01g25570D;BnaA03g56970D;BnaC03g23660D;BnaC03g14390D;BnaA09g08580D;BnaC05g03520D
Novel-017	BnaA06g01430D
Novel-019	BnaC07g29520D;BnaC03g51250D;BnaA09g04630D;BnaA02g32060D;BnaC02g40730D;BnaCnng01410D;BnaA06g27570D
Novel-025	BnaA08g11090D;BnaC03g65940D
Novel-026	BnaC06g11290D;BnaC03g12330D;BnaAnng17290D
Novel-028	BnaC03g26620D;BnaA07g12970D;BnaCnng59700D;BnaC01g40850D;BnaAnng27960D;BnaA03g33680D;BnaA03g58260D;BnaC03g38850D;BnaC05g45180D;BnaC07g35270D;BnaA01g29050D;BnaA08g01260D;BnaCnng31260D;BnaC01g36430D;BnaA01g09160D;BnaA05g24520D;BnaA03g22590D;BnaCnng34520D;BnaA08g17500D;BnaA09g32590D;BnaA05g27620D;BnaCnng51960D;BnaA09g26360D;BnaCnng49390D;BnaA05g30730D;BnaC04g17160D;BnaC05g23130D
Novel-032	BnaA05g11650D;BnaCnng59700D;BnaC01g40850D;BnaC04g13290D;BnaC01g36430D;BnaA03g58260D;BnaA03g33680D;BnaC03g38850D;BnaC07g35270D;BnaA01g29050D;BnaCnng34520D;BnaA05g24520D;BnaA08g17500D;BnaA01g09160D;BnaA05g11640D;BnaC05g23130D;BnaA09g26360D
Novel-037	BnaA08g29290D
Novel-044	BnaA08g02190D;BnaCnng37680D
Novel-046	BnaC07g35270D;BnaA09g26360D;BnaA03g58260D;BnaC05g23130D;BnaA01g09160D;BnaC01g40850D;BnaCnng34520D;BnaA08g17500D
Novel-047	BnaC03g43670D
Novel-048	BnaCnng35430D
Novel-051	BnaC01g38220D;BnaCnng73540D;BnaC03g62010D;BnaCnng26340D;BnaC03g65660D;BnaCnng09690D;BnaC06g17890D;BnaC09g30070D;BnaC02g39160D;BnaC04g44050D;BnaC06g32900D;BnaC08g13650D;BnaA02g35720D;BnaC07g18920D;BnaC04g19830D;BnaC07g17880D;BnaC01g29200D;BnaC04g55280D;BnaC03g28180D;BnaC09g25900D;BnaCnng38810D
Novel-052	BnaA08g08120D
Novel-055	BnaA08g29290D
Novel-058	BnaC09g17430D;BnaC07g11380D;BnaC09g27080D;BnaC03g57620D;BnaC02g14000D;BnaCnng61400D;BnaC02g19100D;BnaCnng18680D;BnaA02g14580D;BnaA09g16340D;BnaC07g11390D;BnaA10g09930D;BnaC05g21270D;BnaA09g27960D;BnaC07g17030D;BnaC05g21280D;BnaA04g27550D;BnaA07g08830D;BnaC06g16200D;BnaA06g36780D;BnaA07g08840D;BnaA07g17550D;BnaAnng25050D;BnaA04g24340D;BnaC04g48150D;BnaC03g16490D;BnaA05g02680D;BnaC03g27870D;BnaC04g…
Novel-060	BnaA02g09340D
Novel-061	BnaC06g17320D;BnaC09g42400D;BnaC03g39650D;BnaCnng74750D;BnaCnng42250D
Novel-063	BnaCnng42250D;BnaCnng74750D;BnaC06g17320D;BnaC09g42400D;BnaC03g39650D
Novel-064	BnaC03g39650D;BnaC09g42400D;BnaC06g17320D;BnaCnng74750D;BnaCnng42250D
Novel-069	BnaA06g33810D;BnaC07g22150D;BnaC07g22140D
Novel-071	BnaC03g69930D
Novel-073	BnaA09g49860D;BnaA09g12850D;BnaC09g10910D;BnaC09g12100D;BnaA09g10620D;BnaC09g23010D;BnaCnng50510D;BnaC04g36820D;BnaA10g17850D;BnaA01g27650D;BnaC07g48150D;BnaC04g19950D;BnaA04g17820D;BnaC09g41240D;BnaA09g12820D;BnaC08g44830D;BnaC01g35180D;BnaC04g41410D;BnaC05g07300D;BnaCnng50520D;BnaA09g12140D;BnaA09g11170D;BnaC09g11470D;BnaC03g63210D
Novel-079	BnaA01g23040D;BnaA01g16260D;BnaCnng50410D;BnaC08g41340D;BnaC09g10770D;BnaCnng20410D;BnaC09g10760D;BnaC08g40560D;BnaA09g46490D;BnaC06g24010D;BnaC08g41710D;BnaC08g48650D;BnaC05g12120D;BnaC08g15420D;BnaCnng64090D;BnaC08g15510D;BnaA07g17000D;BnaA07g22940D;BnaC08g21550D;BnaA01g35670D;BnaC01g19360D;BnaUnng00420D;BnaA08g24860D;BnaAnng03870D
Novel-080	BnaC05g23130D;BnaC04g17160D;BnaA09g26360D;BnaA05g30730D;BnaCnng49390D;BnaA05g24520D;BnaA03g22590D;BnaCnng34520D;BnaA08g17500D;BnaA09g32590D;BnaCnng51960D;BnaA05g27620D;BnaA01g09160D;BnaA08g01260D;BnaCnng31260D;BnaC01g36430D;BnaA03g33680D;BnaA03g58260D;BnaC03g38850D;BnaC05g45180D;BnaA01g29050D;BnaC07g35270D;BnaCnng59700D;BnaC01g40850D;BnaAnng27960D;BnaC03g26620D;BnaA07g12970D
Novel-081	BnaC05g48280D;BnaC05g17030D;BnaA06g15430D;BnaA05g33510D
Novel-082	BnaC08g36490D;BnaA09g43930D
Novel-083	BnaC05g23130D;BnaC07g35270D;BnaA09g26360D;BnaA03g58260D;BnaC01g40850D;BnaA08g17500D;BnaCnng34520D;BnaA01g09160D
Novel-084	BnaCnng75540D;BnaCnng69610D;BnaA07g25800D;BnaA02g35530D;BnaA02g10750D;BnaCnng28030D;BnaC02g44890D;BnaCnng17820D
Novel-085	BnaC04g42780D
Novel-090	BnaA04g17030D
Novel-091	BnaAnng23490D
Novel-092	BnaA10g00800D;BnaC05g00860D;BnaC07g38890D;BnaC08g11440D;BnaA08g14780D;BnaA03g46660D
Novel-093	BnaA06g28910D;BnaC03g67350D;BnaC07g27750D
Novel-096	BnaA01g09160D;BnaCnng34520D;BnaA08g17500D;BnaC01g40850D;BnaA09g26360D;BnaA03g58260D;BnaC07g35270D;BnaC05g23130D
Novel-097	BnaC04g02940D;BnaCnng76550D;BnaC06g17810D;BnaA07g18710D;BnaA07g19990D
