# Supplementary material for: Genome-Wide Identification of MicroRNAs in Response to Cadmium Stress in Oilseed Rape (Brassica napus L.) Using High-Throughput Sequencing
Source: Int J Mol Sci. 2018 May 10;19(5):1431. doi: 10.3390/ijms19051431 (PMC5983666; doi:10.3390/ijms19051431)
Supplement: Supplementary file 1 [file ijms-19-01431-s001.zip › Supplementary materials/Table S2.xlsx]

## Sheet: Sheet1
Table S2 Function descriptions of target genes predicted in this study
Targets	Function descriptions
BnaA01g02290D	P-loop containing nucleoside triphosphate hydrolases superfamily protein
BnaA01g02900D	AGAMOUS-like 16 (AGL16)
BnaA01g06910D	auxin response factor 16 (ARF16)
BnaA01g07140D	METHIONINE OVER-ACCUMULATOR 2 (MTO2)
BnaA01g09160D	TEOSINTE BRANCHED 1, cycloidea and PCF transcription factor 2 (TCP2)
BnaA01g13220D	ARM repeat superfamily protein
BnaA01g15820D	fimbrin 1 (FIM1)
BnaA01g16260D	NB-ARC domain-containing disease resistance protein
BnaA01g19090D	TIFY domain/Divergent CCT motif family protein
BnaA01g20340D	alpha/beta-Hydrolases superfamily protein
BnaA01g20350D	alpha/beta-Hydrolases superfamily protein
BnaA01g23040D	Disease resistance protein (CC-NBS-LRR class) family
BnaA01g23600D	basic helix-loop-helix (bHLH) DNA-binding superfamily protein
BnaA01g27650D	Pentatricopeptide repeat (PPR) superfamily protein
BnaA01g27700D	unknown protein
BnaA01g28990D	CUP-SHAPED COTYLEDON1 (CUC1)
BnaA01g29050D	TCP family transcription factor 4 (TCP4)
BnaA01g34730D	APETALA 2 (AP2)
BnaA01g35670D	Disease resistance protein (CC-NBS-LRR class) family
BnaA02g00410D	slufate transporter 2
BnaA02g00420D	slufate transporter 2
BnaA02g06170D	REVOLUTA (REV)
BnaA02g06490D	target of early activation tagged (EAT) 2 (TOE2)
BnaA02g06580D	laccase 17 (LAC17)
BnaA02g09340D	myb domain protein 97 (MYB97)
BnaA02g09970D	CUP-SHAPED COTYLEDON 2 (CUC2)
BnaA02g10750D	myb domain protein 82 (MYB82)
BnaA02g14580D	Squamosa promoter-binding protein-like (SBP domain) transcription factor family protein
BnaA02g23800D	Disease resistance protein (TIR-NBS-LRR class) family
BnaA02g24950D	unknown protein
BnaA02g28290D	auxin signaling F-box 2 (AFB2)
BnaA02g28650D	Galactose oxidase/kelch repeat superfamily protein
BnaA02g32060D	unknown protein
BnaA02g35530D	production of anthocyanin pigment 1 (PAP1)
BnaA02g35720D	Cox19-like CHCH family protein
BnaA02g36820D	Pentatricopeptide repeat (PPR-like) superfamily protein
BnaA03g00060D	unknown protein
BnaA03g02700D	K+ uptake permease 7 (KUP7)
BnaA03g11600D	unknown protein
BnaA03g13580D	Squamosa promoter-binding protein-like (SBP domain) transcription factor family protein
BnaA03g15690D	unknown protein
BnaA03g19090D	Plant protein of unknown function (DUF827)
BnaA03g20810D	RAB6A
BnaA03g21080D	HAIRY MERISTEM 1 (HAM1)
BnaA03g22100D	related to AP2.7 (RAP2.7)
BnaA03g22590D	myb domain protein 81 (MYB81)
BnaA03g25790D	GRR1-like protein 1 (GRH1)
BnaA03g28710D	FAD/NAD(P)-binding oxidoreductase family protein
BnaA03g32550D	NAC (No Apical Meristem) domain transcriptional regulator superfamily protein
BnaA03g33680D	TCP family transcription factor 4 (TCP4)
BnaA03g33770D	CUP-SHAPED COTYLEDON1 (CUC1)
BnaA03g44020D	Tetratricopeptide repeat (TPR)-like superfamily protein
BnaA03g44090D	nucleoside-triphosphatases
BnaA03g44770D	receptor kinase 3 (RK3)
BnaA03g46660D	chloroplast heat shock protein 70-2 (CPHSC70-2EAT SHOCK PROTEIN 70-2)
BnaA03g49980D	auxin response factor 16 (ARF16)
BnaA03g51000D	AGAMOUS-like 16 (AGL16)
BnaA03g52210D	Integrase-type DNA-binding superfamily protein
BnaA03g53830D	APETALA 2 (AP2)
BnaA03g56970D	BON association protein 2 (BAP2)
BnaA03g58260D	TEOSINTE BRANCHED 1, cycloidea and PCF transcription factor 2 (TCP2)
BnaA03g58820D	P-loop containing nucleoside triphosphate hydrolases superfamily protein
BnaA04g01210D	HAIRY MERISTEM 2 (HAM2)
BnaA04g04150D	embryo defective 1967 (emb1967)
BnaA04g04180D	FUNCTIONS IN: molecular_function unknown
BnaA04g07380D	DENN (AEX-3) domain-containing protein
BnaA04g08260D	unknown protein
BnaA04g10910D	Pentatricopeptide repeat (PPR-like) superfamily protein
BnaA04g12430D	HXXXD-type acyl-transferase family protein
BnaA04g13460D	putative pentacyclic triterpene synthase 3 (PEN3)
BnaA04g16670D	unknown protein
BnaA04g17030D	NAD(P)-binding Rossmann-fold superfamily protein
BnaA04g17820D	Tetratricopeptide repeat (TPR)-like superfamily protein
BnaA04g18810D	myb domain protein 101 (MYB101)
BnaA04g20300D	PHABULOSA (PHB)
BnaA04g24340D	squamosa promoter binding protein-like 9 (SPL9)
BnaA04g25980D	histone mono-ubiquitination 1 (HUB1)
BnaA04g27550D	squamosa promoter binding protein-like 15 (SPL15)
BnaA05g02680D	squamosa promoter binding protein-like 9 (SPL9)
BnaA05g04460D	histone mono-ubiquitination 1 (HUB1)
BnaA05g05100D	BON association protein 2 (BAP2)
BnaA05g05840D	rubisco activase (RCA)
BnaA05g06150D	O-acyltransferase (WSD1-like) family protein
BnaA05g11640D	TCP domain protein 10 (TCP10)
BnaA05g11650D	TCP domain protein 10 (TCP10)
BnaA05g20050D	PLETHORA 1 (PLT1)
BnaA05g24520D	TCP family transcription factor 4 (TCP4)
BnaA05g26240D	NAC (No Apical Meristem) domain transcriptional regulator superfamily protein
BnaA05g27080D	MALE STERILITY 2 (MS2)
BnaA05g27620D	myb domain protein 65 (MYB65)
BnaA05g30730D	aldehyde dehydrogenase 22A1 (ALDH22A1)
BnaA05g33510D	S-adenosylmethionine decarboxylase
BnaA05g33850D	methyl-CPG-binding domain 9 (MBD9)
BnaA06g01430D	GDSL-like Lipase/Acylhydrolase superfamily protein
BnaA06g01940D	ATHB-15
BnaA06g15430D	SWITCH/sucrose nonfermenting 3C (SWI3C)
BnaA06g23540D	magnesium transporter 9 (MGT9)
BnaA06g27570D	Ubiquitin-like superfamily protein
BnaA06g28910D	Frigida-like protein
BnaA06g32270D	Polynucleotidyl transferase, ribonuclease H-like superfamily protein
BnaA06g32360D	Concanavalin A-like lectin protein kinase family protein
BnaA06g32400D	Galactose oxidase/kelch repeat superfamily protein
BnaA06g33810D	fucosyltransferase 2 (FUT2)
BnaA06g36560D	APS4
BnaA06g36780D	squamosa promoter binding protein-like 2 (SPL2)
BnaA06g38870D	P-loop containing nucleoside triphosphate hydrolases superfamily protein
BnaA07g01720D	GRAS family transcription factor
BnaA07g08830D	squamosa promoter binding protein-like 10 (SPL10)
BnaA07g08840D	squamosa promoter-like 11 (SPL11)
BnaA07g08860D	Galactose oxidase/kelch repeat superfamily protein
BnaA07g12050D	target of early activation tagged (EAT) 3 (TOE3)
BnaA07g12970D	myb domain protein 81 (MYB81)
BnaA07g13830D	auxin response factor 10 (ARF10)
BnaA07g13990D	related to AP2.7 (RAP2.7)
BnaA07g14990D	embryo defective 3012 (EMB3012)
BnaA07g15400D	Disease resistance protein (TIR-NBS-LRR class) family
BnaA07g16740D	Pentatricopeptide repeat (PPR-like) superfamily protein
BnaA07g17000D	LRR and NB-ARC domains-containing disease resistance protein
BnaA07g17550D	squamosa promoter binding protein-like 15 (SPL15)
BnaA07g18710D	ATP-dependent caseinolytic (Clp) protease/crotonase family protein
BnaA07g19520D	TRANSPORT INHIBITOR RESPONSE 1 (TIR1)
BnaA07g19990D	SUPPRESSOR OF AUXIN RESISTANCE 3 (SAR3)
BnaA07g20790D	auxin response factor 17 (ARF17)
BnaA07g22370D	receptor like protein 15 (RLP15)
BnaA07g22940D	Disease resistance protein (TIR-NBS-LRR class)
BnaA07g25800D	myb domain protein 90 (MYB90)
BnaA07g27730D	Squamosa promoter-binding protein-like (SBP domain) transcription factor family protein
BnaA07g29430D	Protein of unknown function (DUF579)
BnaA07g33740D	auxin response factor 17 (ARF17)
BnaA07g37990D	HAIRY MERISTEM 1 (HAM1)
BnaA08g00130D	NAC domain containing protein 1 (NAC1)
BnaA08g01260D	TEOSINTE BRANCHED 1, cycloidea and PCF transcription factor 3 (TCP3)
BnaA08g01600D	ATHB-15
BnaA08g02190D	glycosyl hydrolase 9A3 (GH9A3)
BnaA08g08120D	ATP-dependent caseinolytic (Clp) protease/crotonase family protein
BnaA08g11090D	CAN OF WORMS1 (COW1)
BnaA08g11980D	homeobox gene 8 (HB-8)
BnaA08g14780D	chloroplast heat shock protein 70-2 (CPHSC70-2EAT SHOCK PROTEIN 70-2)
BnaA08g17040D	Arabidopsis phospholipase-like protein (PEARLI 4) family
BnaA08g17500D	TEOSINTE BRANCHED 1, cycloidea, and PCF family 24 (TCP24)
BnaA08g21110D	slufate transporter 2
BnaA08g24570D	auxin signaling F-box 3 (AFB3)
BnaA08g24860D	RESISTANT TO P. SYRINGAE 5 (RPS5)
BnaA08g29290D	RING/U-box superfamily protein
BnaA08g29440D	TIFY domain/Divergent CCT motif family protein
BnaA08g30000D	glucose-6-phosphate dehydrogenase 1 (G6PD1)
BnaA08g31580D	Pentatricopeptide repeat (PPR) superfamily protein
BnaA09g00310D	zinc knuckle (CCHC-type) family protein
BnaA09g01370D	GRR1-like protein 1 (GRH1)
BnaA09g04630D	unknown protein
BnaA09g06890D	magnesium transporter 9 (MGT9)
BnaA09g08560D	Protein of unknown function (DUF1645)
BnaA09g08580D	Protein of unknown function (DUF1645)
BnaA09g10520D	Disease resistance protein (CC-NBS-LRR class) family
BnaA09g10620D	Pentatricopeptide repeat (PPR-like) superfamily protein
BnaA09g11170D	pentatricopeptide (PPR) repeat-containing protein
BnaA09g11510D	ubiquitin-conjugating enzyme 10
BnaA09g12140D	Pentatricopeptide repeat (PPR) superfamily protein
BnaA09g12820D	Pentatricopeptide repeat (PPR) superfamily protein
BnaA09g12850D	Pentatricopeptide repeat (PPR) superfamily protein
BnaA09g16340D	squamosa promoter binding protein-like 2 (SPL2)
BnaA09g20180D	PCF11P-similar protein 4 (PCFS4)
BnaA09g26050D	PHAVOLUTA (PHV)
BnaA09g26360D	TEOSINTE BRANCHED 1, cycloidea, and PCF family 24 (TCP24)
BnaA09g27960D	squamosa promoter-like 11 (SPL11)
BnaA09g27990D	Galactose oxidase/kelch repeat superfamily protein
BnaA09g31980D	IQ-domain 20 (IQD20)
BnaA09g32590D	Bifunctional inhibitor/lipid-transfer protein/seed storage 2S albumin superfamily protein
BnaA09g40340D	TRANSPORT INHIBITOR RESPONSE 1 (TIR1)
BnaA09g43930D	RNA-dependent RNA polymerase family protein
BnaA09g46490D	RPS5-like 1 (RFL1)
BnaA09g46700D	Pentatricopeptide repeat (PPR) superfamily protein
BnaA09g46830D	auxin signaling F-box 3 (AFB3)
BnaA09g46890D	Pentatricopeptide repeat (PPR) superfamily protein
BnaA09g47380D	nitrate transporter 1.1 (NRT1.1)
BnaA09g49860D	Pentatricopeptide repeat (PPR) superfamily protein
BnaA09g54090D	P-loop containing nucleoside triphosphate hydrolases superfamily protein
BnaA09g54740D	SCHLAFMUTZE (SMZ)
BnaA10g00030D	Tetratricopeptide repeat (TPR)-like superfamily protein
BnaA10g00800D	dicer-like 1 (DCL1)
BnaA10g01470D	HSP20-like chaperones superfamily protein
BnaA10g09760D	QUARTET 1 (QRT1)
BnaA10g09930D	Concanavalin A-like lectin protein kinase family protein
BnaA10g10440D	P-loop containing nucleoside triphosphate hydrolases superfamily protein
BnaA10g12950D	target of early activation tagged (EAT) 2 (TOE2)
BnaA10g13520D	REVOLUTA (REV)
BnaA10g15250D	CONTAINS InterPro DOMAIN/s: Domain of unknown function DUF1767 (InterPro:IPR013894)
BnaA10g17850D	Pentatricopeptide repeat (PPR) superfamily protein
BnaA10g22050D	slufate transporter 2
BnaA10g29850D	ABA-OVERLY SENSITIVE 1 (ABO1)
BnaA10g30260D	NAC domain containing protein 80 (NAC080)
BnaAnng02900D	invertase H (INVH)
BnaAnng03870D	RESISTANT TO P. SYRINGAE 5 (RPS5)
BnaAnng06380D	NAC domain containing protein 80 (NAC080)
BnaAnng07000D	NAC domain containing protein 100 (NAC100)
BnaAnng15680D	Polynucleotidyl transferase, ribonuclease H-like superfamily protein
BnaAnng17290D	unknown protein
BnaAnng18410D	laccase 11 (LAC11)
BnaAnng18540D	HAIRY MERISTEM 3 (HAM3)
BnaAnng18550D	HAIRY MERISTEM 3 (HAM3)
BnaAnng23490D	DRE/CRT-binding protein 2B (DREB2B)
BnaAnng25050D	squamosa promoter binding protein-like 10 (SPL10)
BnaAnng27960D	myb domain protein 101 (MYB101)
BnaAnng30670D	homeobox gene 8 (HB-8)
BnaAnng37030D	hydroxy methylglutaryl CoA reductase 1 (HMG1)
BnaC01g03560D	P-loop containing nucleoside triphosphate hydrolases superfamily protein
BnaC01g04170D	AGAMOUS-like 16 (AGL16)
BnaC01g08250D	Protein of unknown function (DUF630 and DUF632)
BnaC01g08330D	auxin response factor 16 (ARF16)
BnaC01g12290D	FAD-binding Berberine family protein
BnaC01g19360D	NB-ARC domain-containing disease resistance protein
BnaC01g25570D	alpha/beta-Hydrolases superfamily protein
BnaC01g29200D	Defensin-like (DEFL) family protein
BnaC01g31760D	BEST Arabidopsis thaliana protein match is: methyltransferases (TAIR:AT5G01710.1)
BnaC01g32640D	Protein of unknown function (DUF3537)
BnaC01g35180D	Pentatricopeptide repeat (PPR) superfamily protein
BnaC01g36350D	CUP-SHAPED COTYLEDON1 (CUC1)
BnaC01g36430D	TCP family transcription factor 4 (TCP4)
BnaC01g38220D	SAUR-like auxin-responsive protein family
BnaC01g40850D	TEOSINTE BRANCHED 1, cycloidea and PCF transcription factor 2 (TCP2)
BnaC02g00440D	slufate transporter 2
BnaC02g01470D	NAC domain containing protein 80 (NAC080)
BnaC02g03260D	laccase 11 (LAC11)
BnaC02g09940D	unknown protein
BnaC02g13890D	CUP-SHAPED COTYLEDON 2 (CUC2)
BnaC02g14000D	Squamosa promoter-binding protein-like (SBP domain) transcription factor family protein
BnaC02g14700D	unknown protein
BnaC02g19100D	Squamosa promoter-binding protein-like (SBP domain) transcription factor family protein
BnaC02g21000D	transcription factor IIIA (TFIIIA)
BnaC02g24100D	hydroxy methylglutaryl CoA reductase 1 (HMG1)
BnaC02g36370D	auxin signaling F-box 2 (AFB2)
BnaC02g36670D	Galactose oxidase/kelch repeat superfamily protein
BnaC02g39160D	unknown protein
BnaC02g40730D	unknown protein
BnaC02g44890D	myb domain protein 82 (MYB82)
BnaC02g47380D	Disease resistance protein (TIR-NBS-LRR class) family
BnaC02g48750D	unknown protein
BnaC03g12330D	unknown protein
BnaC03g14390D	unknown protein
BnaC03g16490D	Squamosa promoter-binding protein-like (SBP domain) transcription factor family protein
BnaC03g18870D	unknown protein
BnaC03g23660D	U5 small nuclear ribonucleoprotein helicase
BnaC03g24870D	RAB6A
BnaC03g25140D	HAIRY MERISTEM 1 (HAM1)
BnaC03g25440D	BON association protein 2 (BAP2)
BnaC03g26230D	F-box/RNI-like superfamily protein
BnaC03g26480D	related to AP2.7 (RAP2.7)
BnaC03g26620D	myb domain protein 81 (MYB81)
BnaC03g27870D	Squamosa promoter-binding protein-like (SBP domain) transcription factor family protein
BnaC03g28180D	RNA-directed DNA polymerase (reverse transcriptase)-related family protein
BnaC03g38850D	TCP family transcription factor 4 (TCP4)
BnaC03g38960D	CUP-SHAPED COTYLEDON1 (CUC1)
BnaC03g39650D	jacalin-related lectin 31 (JAL31)
BnaC03g43670D	Protein of Unknown Function (DUF239)
BnaC03g45650D	receptor like protein 53 (RLP53)
BnaC03g51250D	Mitochondrial import inner membrane translocase subunit Tim17/Tim22/Tim23 family protein
BnaC03g54520D	P-loop containing nucleoside triphosphate hydrolases superfamily protein
BnaC03g57620D	squamosa promoter binding protein-like 10 (SPL10)
BnaC03g58420D	purine permease 1 (PUP1)
BnaC03g62010D	Disease resistance protein (TIR-NBS-LRR class) family
BnaC03g63210D	Tetratricopeptide repeat (TPR)-like superfamily protein
BnaC03g64570D	MERISTEM LAYER 1 (ATML1)
BnaC03g65660D	Major facilitator superfamily protein
BnaC03g65940D	CAN OF WORMS1 (COW1)
BnaC03g66860D	homeobox gene 8 (HB-8)
BnaC03g66900D	Integrase-type DNA-binding superfamily protein
BnaC03g67350D	S-domain-2 5 (SD2-5)
BnaC03g68070D	CUTICLE DESTRUCTING FACTOR 1 (CDEF1)
BnaC03g69040D	ATHB-15
BnaC03g69930D	Protein of unknown function (DUF581)
BnaC03g70990D	NAC domain containing protein 1 (NAC1)
BnaC03g71230D	Galactose oxidase/kelch repeat superfamily protein
BnaC03g73730D	NAC (No Apical Meristem) domain transcriptional regulator superfamily protein
BnaC03g76870D	FD
BnaC04g02520D	squamosa promoter binding protein-like 9 (SPL9)
BnaC04g02940D	RNA-binding ASCH domain protein
BnaC04g03880D	histone mono-ubiquitination 1 (HUB1)
BnaC04g04480D	BON association protein 2 (BAP2)
BnaC04g04980D	zinc ion binding
BnaC04g05700D	rubisco activase (RCA)
BnaC04g13290D	TCP domain protein 10 (TCP10)
BnaC04g15640D	related to AP2.7 (RAP2.7)
BnaC04g15900D	auxin response factor 10 (ARF10)
BnaC04g17160D	myb domain protein 81 (MYB81)
BnaC04g19830D	unknown protein
BnaC04g19950D	Pentatricopeptide repeat (PPR) superfamily protein
BnaC04g22080D	HAIRY MERISTEM 2 (HAM2)
BnaC04g23930D	squamosa promoter binding protein-like 15 (SPL15)
BnaC04g30420D	unknown protein
BnaC04g31340D	unknown protein
BnaC04g33130D	Pentatricopeptide repeat (PPR-like) superfamily protein
BnaC04g33630D	NAD(P)-linked oxidoreductase superfamily protein
BnaC04g34520D	CUP-SHAPED COTYLEDON1 (CUC1)
BnaC04g36820D	Tetratricopeptide repeat (TPR)-like superfamily protein
BnaC04g40010D	unknown protein
BnaC04g41410D	Tetratricopeptide repeat (TPR)-like superfamily protein
BnaC04g42780D	zinc transporter 3 precursor (ZIP3)
BnaC04g43020D	myb domain protein 101 (MYB101)
BnaC04g44050D	unknown protein
BnaC04g48150D	squamosa promoter binding protein-like 9 (SPL9)
BnaC04g50050D	histone mono-ubiquitination 1 (HUB1)
BnaC04g50440D	BON association protein 2 (BAP2)
BnaC04g55280D	Cysteine/Histidine-rich C1 domain family protein
BnaC05g00050D	Tetratricopeptide repeat (TPR)-like superfamily protein
BnaC05g00860D	dicer-like 1 (DCL1)
BnaC05g01500D	HSP20-like chaperones superfamily protein
BnaC05g03520D	C-8 sterol isomerases
BnaC05g05330D	Leucine-rich repeat transmembrane protein kinase
BnaC05g07300D	Pentatricopeptide repeat (PPR-like) superfamily protein
BnaC05g12120D	Disease resistance protein (CC-NBS-LRR class) family
BnaC05g17030D	SWITCH/sucrose nonfermenting 3C (SWI3C)
BnaC05g21250D	Galactose oxidase/kelch repeat superfamily protein
BnaC05g21270D	squamosa promoter-like 11 (SPL11)
BnaC05g21280D	squamosa promoter binding protein-like 10 (SPL10)
BnaC05g23130D	TEOSINTE BRANCHED 1, cycloidea, and PCF family 24 (TCP24)
BnaC05g23470D	PHAVOLUTA (PHV)
BnaC05g34720D	unknown protein
BnaC05g38460D	CUP-SHAPED COTYLEDON1 (CUC1)
BnaC05g40360D	NAC (No Apical Meristem) domain transcriptional regulator superfamily protein
BnaC05g41210D	MALE STERILITY 2 (MS2)
BnaC05g45180D	aldehyde dehydrogenase 22A1 (ALDH22A1)
BnaC05g48280D	S-adenosylmethionine decarboxylase
BnaC05g48830D	methyl-CPG-binding domain 9 (MBD9)
BnaC06g03970D	Aminotransferase-like, plant mobile domain family protein
BnaC06g05240D	ATHB-15
BnaC06g11290D	Ribosomal protein S11 family protein
BnaC06g12960D	embryo defective 3012 (EMB3012)
BnaC06g13540D	Disease resistance protein (TIR-NBS-LRR class) family
BnaC06g15540D	SCHLAFMUTZE (SMZ)
BnaC06g16200D	squamosa promoter binding protein-like 15 (SPL15)
BnaC06g17320D	unknown protein
BnaC06g17810D	ATP-dependent caseinolytic (Clp) protease/crotonase family protein
BnaC06g17890D	unknown protein
BnaC06g20640D	auxin response factor 17 (ARF17)
BnaC06g22840D	Exostosin family protein
BnaC06g24010D	Disease resistance protein (TIR-NBS-LRR class)
BnaC06g29360D	pseudo-response regulator 6 (APRR6)
BnaC06g32630D	Protein of unknown function (DUF579)
BnaC06g32900D	F-box and associated interaction domains-containing protein
BnaC06g38360D	auxin response factor 17 (ARF17)
BnaC06g40800D	LRR and NB-ARC domains-containing disease resistance protein
BnaC06g43000D	TRANSPORT INHIBITOR RESPONSE 1 (TIR1)
BnaC07g03310D	GRAS family transcription factor
BnaC07g07840D	basic helix-loop-helix (bHLH) DNA-binding superfamily protein
BnaC07g11360D	Galactose oxidase/kelch repeat superfamily protein
BnaC07g11380D	squamosa promoter-like 11 (SPL11)
BnaC07g11390D	squamosa promoter binding protein-like 10 (SPL10)
BnaC07g16190D	target of early activation tagged (EAT) 3 (TOE3)
BnaC07g17030D	squamosa promoter binding protein-like 2 (SPL2)
BnaC07g17320D	APS4
BnaC07g17880D	unknown protein
BnaC07g18920D	Polynucleotidyl transferase, ribonuclease H-like superfamily protein
BnaC07g22140D	fucosyltransferase 2 (FUT2)
BnaC07g22150D	fucosyltransferase 1 (FT1)
BnaC07g25690D	Protein of unknown function (DUF179)
BnaC07g27750D	Frigida-like protein
BnaC07g29520D	unknown protein
BnaC07g35270D	TEOSINTE BRANCHED 1, cycloidea and PCF transcription factor 2 (TCP2)
BnaC07g38890D	chloroplast heat shock protein 70-1 (cpHsc70-1)
BnaC07g42330D	auxin response factor 16 (ARF16)
BnaC07g43950D	Integrase-type DNA-binding superfamily protein
BnaC07g44870D	AGAMOUS-like 16 (AGL16)
BnaC07g48150D	Pentatricopeptide repeat (PPR) superfamily protein
BnaC07g48940D	Galactose oxidase/kelch repeat superfamily protein
BnaC07g49940D	NAC domain containing protein 100 (NAC100)
BnaC08g09760D	TIFY domain/Divergent CCT motif family protein
BnaC08g11440D	chloroplast heat shock protein 70-2 (CPHSC70-2EAT SHOCK PROTEIN 70-2)
BnaC08g12300D	microtubule-associated protein 65-2 (MAP65-2)
BnaC08g13650D	threonine aldolase 1 (THA1)
BnaC08g15420D	RESISTANT TO P. SYRINGAE 5 (RPS5)
BnaC08g15510D	Disease resistance protein (CC-NBS-LRR class) family
BnaC08g15770D	auxin signaling F-box 3 (AFB3)
BnaC08g21550D	RESISTANT TO P. SYRINGAE 5 (RPS5)
BnaC08g22790D	IQ-domain 20 (IQD20)
BnaC08g25840D	SCHLAFMUTZE (SMZ)
BnaC08g29060D	auxin signaling F-box 3 (AFB3)
BnaC08g32660D	TRANSPORT INHIBITOR RESPONSE 1 (TIR1)
BnaC08g36490D	RNA-dependent RNA polymerase family protein
BnaC08g40560D	RPS5-like 1 (RFL1)
BnaC08g40890D	auxin signaling F-box 3 (AFB3)
BnaC08g40910D	Tetratricopeptide repeat (TPR)-like superfamily protein
BnaC08g41260D	CLP protease proteolytic subunit 2 (CLP2)
BnaC08g41330D	RPS5-like 1 (RFL1)
BnaC08g41340D	Disease resistance protein (CC-NBS-LRR class) family
BnaC08g41710D	Disease resistance protein (CC-NBS-LRR class) family
BnaC08g44830D	Pentatricopeptide repeat (PPR) superfamily protein
BnaC08g48650D	RESISTANT TO P. SYRINGAE 5 (RPS5)
BnaC09g00530D	GRR1-like protein 1 (GRH1)
BnaC09g03330D	Plant invertase/pectin methylesterase inhibitor superfamily
BnaC09g06390D	magnesium transporter 7 (MGT7)
BnaC09g10760D	Disease resistance protein (CC-NBS-LRR class) family
BnaC09g10770D	Disease resistance protein (CC-NBS-LRR class) family
BnaC09g10910D	Pentatricopeptide repeat (PPR-like) superfamily protein
BnaC09g11170D	Pentatricopeptide repeat (PPR) superfamily protein
BnaC09g11440D	pentatricopeptide (PPR) repeat-containing protein
BnaC09g11470D	Pentatricopeptide repeat (PPR) superfamily protein
BnaC09g11960D	ubiquitin-conjugating enzyme 10
BnaC09g12100D	Pentatricopeptide repeat (PPR) superfamily protein
BnaC09g13430D	related to AP2.7 (RAP2.7)
BnaC09g17430D	squamosa promoter binding protein-like 2 (SPL2)
BnaC09g18300D	Molybdenum cofactor sulfurase family protein
BnaC09g19000D	Disease resistance protein (TIR-NBS-LRR class) family
BnaC09g22510D	PCF11P-similar protein 4 (PCFS4)
BnaC09g23010D	Tetratricopeptide repeat (TPR)-like superfamily protein
BnaC09g25900D	Protein of unknown function (DUF784)
BnaC09g27080D	Squamosa promoter-binding protein-like (SBP domain) transcription factor family protein
BnaC09g30070D	unknown protein
BnaC09g30910D	Translation protein SH3-like family protein
BnaC09g35430D	target of early activation tagged (EAT) 2 (TOE2)
BnaC09g35570D	Ribonuclease H-like superfamily protein
BnaC09g37630D	Pentatricopeptide repeat (PPR) superfamily protein
BnaC09g37680D	CONTAINS InterPro DOMAIN/s: Domain of unknown function DUF1767 (InterPro:IPR013894)
BnaC09g41240D	Pentatricopeptide repeat (PPR) superfamily protein
BnaC09g42000D	Polynucleotidyl transferase, ribonuclease H-like superfamily protein
BnaC09g42400D	unknown protein
BnaC09g43430D	ABA-OVERLY SENSITIVE 1 (ABO1)
BnaC09g46440D	slufate transporter 2
BnaC09g54340D	REVOLUTA (REV)
BnaCnng01410D	ABC transporter 1 (ABC1)
BnaCnng05600D	methyl-CPG-binding domain 9 (MBD9)
BnaCnng09690D	Protein kinase protein with adenine nucleotide alpha hydrolases-like domain
BnaCnng17820D	production of anthocyanin pigment 1 (PAP1)
BnaCnng18680D	GASSHO1 (GSO1)
BnaCnng19250D	alpha/beta-Hydrolases superfamily protein
BnaCnng20410D	LRR and NB-ARC domains-containing disease resistance protein
BnaCnng20780D	unknown protein
BnaCnng26340D	unknown protein
BnaCnng28030D	production of anthocyanin pigment 1 (PAP1)
BnaCnng29920D	basic helix-loop-helix (bHLH) DNA-binding superfamily protein
BnaCnng30470D	magnesium transporter 9 (MGT9)
BnaCnng31260D	myb domain protein 65 (MYB65)
BnaCnng34520D	TEOSINTE BRANCHED 1, cycloidea, and PCF family 24 (TCP24)
BnaCnng35430D	Tetratricopeptide repeat (TPR)-like superfamily protein
BnaCnng37680D	RmlC-like cupins superfamily protein
BnaCnng38810D	RNA-directed DNA polymerase (reverse transcriptase)-related family protein
BnaCnng39690D	APETALA 2 (AP2)
BnaCnng40840D	unknown protein
BnaCnng42250D	nodulin MtN21 /EamA-like transporter family protein
BnaCnng48180D	glucose-6-phosphate dehydrogenase 1 (G6PD1)
BnaCnng49250D	Pentatricopeptide repeat (PPR) superfamily protein
BnaCnng49390D	myb domain protein 65 (MYB65)
BnaCnng50410D	Disease resistance protein (CC-NBS-LRR class) family
BnaCnng50510D	Pentatricopeptide repeat (PPR) superfamily protein
BnaCnng50520D	Pentatricopeptide repeat (PPR) superfamily protein
BnaCnng51960D	myb domain protein 101 (MYB101)
BnaCnng57010D	HAIRY MERISTEM 1 (HAM1)
BnaCnng59700D	TCP family transcription factor 4 (TCP4)
BnaCnng60850D	TRANSPORT INHIBITOR RESPONSE 1 (TIR1)
BnaCnng61400D	Squamosa promoter-binding protein-like (SBP domain) transcription factor family protein
BnaCnng64090D	RESISTANT TO P. SYRINGAE 5 (RPS5)
BnaCnng66010D	NAC domain containing protein 80 (NAC080)
BnaCnng69610D	production of anthocyanin pigment 1 (PAP1)
BnaCnng71740D	APETALA 2 (AP2)
BnaCnng73540D	unknown protein
BnaCnng74750D	wall associated kinase 5 (WAK5)
BnaCnng75540D	production of anthocyanin pigment 1 (PAP1)
BnaCnng76550D	ATP-dependent caseinolytic (Clp) protease/crotonase family protein
BnaUnng00420D	Disease resistance protein (CC-NBS-LRR class) family
BnaUnng00640D	LRR and NB-ARC domains-containing disease resistance protein
BnaUnng02430D	ammonium transporter 1
