# Supplementary material for: Genome-Wide Identification of MicroRNAs in Response to Cadmium Stress in Oilseed Rape (Brassica napus L.) Using High-Throughput Sequencing
Source: Int J Mol Sci. 2018 May 10;19(5):1431. doi: 10.3390/ijms19051431 (PMC5983666; doi:10.3390/ijms19051431)
Supplement: Supplementary file 1 [file ijms-19-01431-s001.zip › Supplementary materials/Table S3.xlsx]

## Sheet: Sheet1
	Table S3 Predicted target genes of differentially expressed miRNAs in this study.
	miRNAs	Targets	Functions
	miR161	BnaC08g41260D	Symbols: CLPR2, NCLPP2, CLP2 | CLP2 (CLP PROTEASE PROTEOLYTIC SUBUNIT 2); serine-type endopeptidase | chr1:4223030-4225124 FORWARD
	Novel-010	BnaC09g30910D	50S ribosomal protein L24, chloroplast (CL24) | chr5:22182978-22184567 FORWARD
	Novel-015	BnaA03g52210D	AP2 domain-containing transcription factor TINY, putative | chr4:15819524-15820871 FORWARD
	Novel-015	BnaC03g66900D	AP2 domain-containing transcription factor TINY, putative | chr4:15819524-15820871 FORWARD
	Novel-015	BnaC07g43950D	AP2 domain-containing transcription factor TINY, putative | chr4:15819524-15820871 FORWARD
	Novel-015	BnaA03g44090D	ATP binding / nucleoside-triphosphatase/ nucleotide binding / protein binding / transmembrane receptor | chr4:10625659-10630395 FORWARD
	Novel-015	BnaAnng02900D	beta-fructofuranosidase/ catalytic | chr3:1732991-1735757 REVERSE
	Novel-015	BnaA01g02290D	DEAD/DEAH box helicase, putative (RH16) | chr4:16631533-16635149 FORWARD
	Novel-015	BnaA09g54090D	DEAD/DEAH box helicase, putative (RH16) | chr4:16631533-16635149 FORWARD
	Novel-015	BnaA03g58820D	DEAD/DEAH box helicase, putative (RH16) | chr4:16631533-16635149 FORWARD
	Novel-015	BnaC01g03560D	DEAD/DEAH box helicase, putative (RH16) | chr4:16631533-16635149 FORWARD
	miR6030	BnaC09g10770D	disease resistance protein (CC-NBS-LRR class), putative | chr1:23494935-23497631 REVERSE
	miR6030	BnaA09g10520D	disease resistance protein (CC-NBS-LRR class), putative | chr1:23494935-23497631 REVERSE
	miR6030	BnaUnng00420D	disease resistance protein (CC-NBS-LRR class), putative | chr1:23494935-23497631 REVERSE
	miR6030	BnaA01g35670D	disease resistance protein (CC-NBS-LRR class), putative | chr1:23499515-23502169 REVERSE
	miR6030	BnaC06g40800D	disease resistance protein (CC-NBS-LRR class), putative | chr1:4174875-4177559 REVERSE
	miR6030	BnaC08g41340D	disease resistance protein (CC-NBS-LRR class), putative | chr1:4178359-4181247 REVERSE
	miR6030	BnaC08g41710D	disease resistance protein (CC-NBS-LRR class), putative | chr1:4178359-4181247 REVERSE
	miR6030	BnaC08g15510D	disease resistance protein (CC-NBS-LRR class), putative | chr1:4178359-4181247 REVERSE
	miR6030	BnaCnng20410D	disease resistance protein (CC-NBS-LRR class), putative | chr4:6634779-6637457 REVERSE
	miR6030	BnaUnng00640D	disease resistance protein (CC-NBS-LRR class), putative | chr4:6634779-6637457 REVERSE
	miR6030	BnaA07g17000D	disease resistance protein (CC-NBS-LRR class), putative | chr4:6634779-6637457 REVERSE
	Novel-015	BnaC02g47380D	disease resistance protein (TIR-NBS-LRR class), putative | chr4:17104719-17108711 FORWARD
	Novel-015	BnaA02g23800D	disease resistance protein (TIR-NBS-LRR class), putative | chr4:17104719-17108711 FORWARD
	Novel-015	BnaC09g19000D	disease resistance protein (TIR-NBS-LRR class), putative | chr5:18295521-18298434 FORWARD
	Novel-010	BnaCnng19250D	epoxide hydrolase, putative | chr4:1035681-1037615 FORWARD
	Novel-015	BnaC01g12290D	FAD-binding domain-containing protein | chr4:11139609-11141311 FORWARD
	Novel-015	BnaC03g26230D	F-box family protein | chr2:12756356-12758558 REVERSE
	Novel-010	BnaC03g68070D	GDSL-motif lipase/hydrolase family protein | chr4:14738387-14740676 REVERSE
	miR169n	BnaA06g32360D	lectin protein kinase family protein | chr5:16833073-16835148 REVERSE
	Novel-010	BnaA01g20350D	lipase class 3 family protein / disease resistance protein-related | chr3:17752938-17755190 REVERSE
	Novel-015	BnaA09g06890D	magnesium transporter CorA-like family protein (MRS2-2) | chr5:25806769-25809641 REVERSE
	Novel-015	BnaCnng30470D	magnesium transporter CorA-like family protein (MRS2-2) | chr5:25806769-25809641 REVERSE
	Novel-015	BnaA06g23540D	magnesium transporter CorA-like family protein (MRS2-2) | chr5:25806769-25809641 REVERSE
	Novel-015	BnaC09g06390D	magnesium transporter CorA-like family protein (MRS2-7) | chr5:3000814-3003500 REVERSE
	Novel-015	BnaC09g18300D	molybdenum cofactor sulfurase family protein | chr5:18042971-18045496 FORWARD
	Novel-017	BnaA06g01430D	myrosinase-associated protein, putative | chr1:20161670-20163743 REVERSE
	Novel-015	BnaC09g03330D	pectinesterase family protein | chr5:9878991-9881806 REVERSE
	Novel-010	BnaC04g04980D	protein binding / zinc ion binding | chr2:18401878-18403416 REVERSE
	Novel-082	BnaA09g43930D	RNA-dependent RNA polymerase family protein | chr2:8595820-8600757 REVERSE
	Novel-082	BnaC08g36490D	RNA-dependent RNA polymerase family protein | chr2:8607340-8612441 REVERSE
	Novel-010	BnaUnng02430D	Symbols: AMT1;3, ATAMT1;3 | AMT1;3 (AMMONIUM TRANSPORTER 1;3); ammonium transmembrane transporter | chr3:8805631-8807388 REVERSE
	Novel-009	BnaA03g44770D	Symbols: ARK3 | ARK3 (A. THALIANA RECEPTOR KINASE 3); kinase/ transmembrane receptor protein serine/threonine kinase | chr4:11388925-11393226 REVERSE
	Novel-010	BnaA01g15820D	Symbols: ATFIM1, FIM1 | ATFIM1; actin binding | chr4:13463544-13467599 FORWARD
	Novel-010	BnaC03g64570D	Symbols: ATML1 | ATML1 (MERISTEM LAYER 1); DNA binding / sequence-specific DNA binding / transcription factor | chr4:11556059-11560733 FORWARD
	Novel-084	BnaA02g10750D	Symbols: AtMYB82 | AtMYB82 (myb domain protein 82); DNA binding / transcription factor | chr5:21343102-21343968 REVERSE
	Novel-084	BnaC02g44890D	Symbols: AtMYB82 | AtMYB82 (myb domain protein 82); DNA binding / transcription factor | chr5:21343102-21343968 REVERSE
	Novel-084	BnaA07g25800D	Symbols: ATMYB90, PAP2, MYB90 | MYB90 (MYB DOMAIN PROTEIN 90); DNA binding / transcription factor | chr1:24763957-24765541 FORWARD
	Novel-015	BnaA07g22370D	Symbols: AtRLP15 | AtRLP15 (Receptor Like Protein 15); protein binding | chr1:27902590-27906158 REVERSE
	Novel-081	BnaC05g17030D	Symbols: ATSWI3C, CHB4 | ATSWI3C (SWITCH/SUCROSE NONFERMENTING 3C); DNA binding | chr1:7620001-7624136 REVERSE
	Novel-081	BnaA06g15430D	Symbols: ATSWI3C, CHB4 | ATSWI3C (SWITCH/SUCROSE NONFERMENTING 3C); DNA binding | chr1:7620001-7624136 REVERSE
	Novel-005/091	BnaAnng23490D	Symbols: DREB2B, DREB2 | DREB2B (DRE/CRT-BINDING PROTEIN 2B); DNA binding / transcription activator/ transcription factor | chr3:3455355-3457214 FORWARD
	Novel-015	BnaC09g43430D	Symbols: ELO2, ABO1 | ABO1 (ABA-OVERLY SENSITIVE 1); transcription elongation regulator | chr5:4410361-4415471 REVERSE
	Novel-015	BnaA10g29850D	Symbols: ELO2, ABO1 | ABO1 (ABA-OVERLY SENSITIVE 1); transcription elongation regulator | chr5:4410361-4415471 REVERSE
	Novel-015	BnaA07g14990D	Symbols: EMB3012 | EMB3012 (embryo defective 3012) | chr5:16213235-16223982 FORWARD
	Novel-015	BnaC06g12960D	Symbols: EMB3012 | EMB3012 (embryo defective 3012) | chr5:16213235-16223982 FORWARD
	Novel-010	BnaA08g30000D	Symbols: G6PD1 | G6PD1 (GLUCOSE-6-PHOSPHATE DEHYDROGENASE 1); glucose-6-phosphate dehydrogenase | chr5:13956690-13959753 REVERSE
	Novel-010	BnaCnng48180D	Symbols: G6PD1 | G6PD1 (GLUCOSE-6-PHOSPHATE DEHYDROGENASE 1); glucose-6-phosphate dehydrogenase | chr5:13956690-13959753 REVERSE
	Novel-006	BnaA03g25790D	Symbols: GRH1, ATGRH1, AFB1 | GRH1 (GRR1-LIKE PROTEIN 1); auxin binding / protein binding / ubiquitin-protein ligase | chr4:1404887-1407139 REVERSE
	Novel-015	BnaC02g24100D	Symbols: HMG1, HMGR1 | HMG1 (HYDROXY METHYLGLUTARYL COA REDUCTASE 1); hydroxymethylglutaryl-CoA reductase | chr1:28695760-28698793 FORWARD
	Novel-015	BnaAnng37030D	Symbols: HMG1, HMGR1 | HMG1 (HYDROXY METHYLGLUTARYL COA REDUCTASE 1); hydroxymethylglutaryl-CoA reductase | chr1:28695760-28698793 FORWARD
	Novel-015	BnaA03g02700D	Symbols: KUP7 | KUP7; potassium ion transmembrane transporter | chr5:2916216-2920759 FORWARD
	Novel-010	BnaC08g12300D	Symbols: MAP65-2 | MAP65-2 | chr4:13478592-13481808 REVERSE
	Novel-015	BnaCnng05600D	Symbols: MBD9, ATMBD9 | MBD9; DNA binding / methyl-CpG binding | chr3:173316-182454 FORWARD
	Novel-015	BnaA05g33850D	Symbols: MBD9, ATMBD9 | MBD9; DNA binding / methyl-CpG binding | chr3:173316-182454 FORWARD
	Novel-015	BnaC05g48830D	Symbols: MBD9, ATMBD9 | MBD9; DNA binding / methyl-CpG binding | chr3:173316-182454 FORWARD
	Novel-015	BnaA05g27080D	Symbols: MS2, FAR2 | MS2 (MALE STERILITY 2); fatty acyl-CoA reductase (alcohol-forming)/ oxidoreductase, acting on the CH-CH group of donors, NAD or NADP as acceptor | chr3:3814236-3817117 FORWARD
	Novel-015	BnaC05g41210D	Symbols: MS2, FAR2 | MS2 (MALE STERILITY 2); fatty acyl-CoA reductase (alcohol-forming)/ oxidoreductase, acting on the CH-CH group of donors, NAD or NADP as acceptor | chr3:3814236-3817117 FORWARD
	miR2111b-3p	BnaA01g07140D	Symbols: MTO2, TS | MTO2 (METHIONINE OVER-ACCUMULATOR 2); threonine synthase | chr4:14599216-14601055 REVERSE
	Novel-015	BnaA09g47380D	Symbols: NRT1.1, CHL1-1, NRT1, B-1, ATNRT1, CHL1 | NRT1.1; nitrate transmembrane transporter/ transporter | chr1:4105233-4109545 FORWARD
	Novel-084	BnaCnng75540D	Symbols: PAP1, MYB75, SIAA1, ATMYB75 | PAP1 (PRODUCTION OF ANTHOCYANIN PIGMENT 1); DNA binding / transcription factor | chr1:21233595-21235137 REVERSE
	Novel-084	BnaCnng69610D	Symbols: PAP1, MYB75, SIAA1, ATMYB75 | PAP1 (PRODUCTION OF ANTHOCYANIN PIGMENT 1); DNA binding / transcription factor | chr1:21233595-21235137 REVERSE
	Novel-084	BnaA02g35530D	Symbols: PAP1, MYB75, SIAA1, ATMYB75 | PAP1 (PRODUCTION OF ANTHOCYANIN PIGMENT 1); DNA binding / transcription factor | chr1:21233595-21235137 REVERSE
	Novel-084	BnaCnng28030D	Symbols: PAP1, MYB75, SIAA1, ATMYB75 | PAP1 (PRODUCTION OF ANTHOCYANIN PIGMENT 1); DNA binding / transcription factor | chr1:21233595-21235137 REVERSE
	Novel-084	BnaCnng17820D	Symbols: PAP1, MYB75, SIAA1, ATMYB75 | PAP1 (PRODUCTION OF ANTHOCYANIN PIGMENT 1); DNA binding / transcription factor | chr1:21233595-21235137 REVERSE
	Novel-010	BnaA09g20180D	Symbols: PCFS4 | PCFS4 (PCF11P-SIMILAR PROTEIN 4); zinc ion binding | chr4:2471972-2475981 FORWARD
	Novel-010	BnaC09g22510D	Symbols: PCFS4 | PCFS4 (PCF11P-SIMILAR PROTEIN 4); zinc ion binding | chr4:2471972-2475981 FORWARD
	Novel-015	BnaA05g20050D	Symbols: PLT1 | PLT1 (PLETHORA 1); transcription factor | chr3:7300675-7303693 FORWARD
	Novel-010	BnaA08g29440D	Symbols: PPD2, TIFY4B | PPD2; dioxygenase/ metal ion binding | chr4:8431973-8435075 REVERSE
	Novel-010	BnaA01g19090D	Symbols: PPD2, TIFY4B | PPD2; dioxygenase/ metal ion binding | chr4:8431973-8435075 REVERSE
	Novel-010	BnaC08g09760D	Symbols: PPD2, TIFY4B | PPD2; dioxygenase/ metal ion binding | chr4:8431973-8435075 REVERSE
	Novel-010	BnaC03g58420D	Symbols: PUP1, ATPUP1 | PUP1 (PURINE PERMEASE 1); purine nucleoside transmembrane transporter/ purine transmembrane transporter | chr1:9862073-9864606 REVERSE
	Novel-015	BnaA10g09760D	Symbols: QRT1 | QRT1 (QUARTET 1); pectinesterase | chr5:22519911-22521858 FORWARD
	Novel-015	BnaC04g50050D	Symbols: RDO4, HUB1 | HUB1 (HISTONE MONO-UBIQUITINATION 1); protein binding / protein homodimerization/ ubiquitin-protein ligase/ zinc ion binding | chr2:18542213-18548591 REVERSE
	Novel-015	BnaA05g04460D	Symbols: RDO4, HUB1 | HUB1 (HISTONE MONO-UBIQUITINATION 1); protein binding / protein homodimerization/ ubiquitin-protein ligase/ zinc ion binding | chr2:18542213-18548591 REVERSE
	Novel-015	BnaC04g03880D	Symbols: RDO4, HUB1 | HUB1 (HISTONE MONO-UBIQUITINATION 1); protein binding / protein homodimerization/ ubiquitin-protein ligase/ zinc ion binding | chr2:18542213-18548591 REVERSE
	Novel-015	BnaA04g25980D	Symbols: RDO4, HUB1 | HUB1 (HISTONE MONO-UBIQUITINATION 1); protein binding / protein homodimerization/ ubiquitin-protein ligase/ zinc ion binding | chr2:18542213-18548591 REVERSE
	miR6030	BnaC08g41330D	Symbols: RFL1 | RFL1 (RPS5-like 1); ATP binding / protein binding | chr1:4140948-4143605 FORWARD
	miR6030	BnaC08g48650D	Symbols: RPS5 | RPS5 (RESISTANT TO P. SYRINGAE 5); nucleotide binding | chr1:4144935-4147817 FORWARD
	miR6030	BnaC08g21550D	Symbols: RPS5 | RPS5 (RESISTANT TO P. SYRINGAE 5); nucleotide binding | chr1:4144935-4147817 FORWARD
	miR6030	BnaCnng64090D	Symbols: RPS5 | RPS5 (RESISTANT TO P. SYRINGAE 5); nucleotide binding | chr1:4144935-4147817 FORWARD
	miR6030	BnaAnng03870D	Symbols: RPS5 | RPS5 (RESISTANT TO P. SYRINGAE 5); nucleotide binding | chr1:4144935-4147817 FORWARD
	Novel-081	BnaC05g48280D	Symbols: SAMDC | SAMDC (S-ADENOSYLMETHIONINE DECARBOXYLASE); adenosylmethionine decarboxylase | chr3:509117-511561 FORWARD
	Novel-081	BnaA05g33510D	Symbols: SAMDC | SAMDC (S-ADENOSYLMETHIONINE DECARBOXYLASE); adenosylmethionine decarboxylase | chr3:509117-511561 FORWARD
	Novel-010	BnaC02g21000D	Symbols: TFIIIA | TFIIIA (TRANSCRIPTION FACTOR IIIA); 5S rDNA binding / 5S rRNA binding / nucleic acid binding / transcription factor/ zinc ion binding | chr1:27115082-27117470 FORWARD
	Novel-010	BnaA09g11510D	Symbols: UBC10 | UBC10 (ubiquitin-conjugating enzyme 10); ubiquitin-protein ligase | chr5:21632514-21634229 REVERSE
	Novel-010	BnaC09g11960D	Symbols: UBC10 | UBC10 (ubiquitin-conjugating enzyme 10); ubiquitin-protein ligase | chr5:21632514-21634229 REVERSE
	Novel-085	BnaC04g42780D	Symbols: ZIP3 | ZIP3; zinc ion transmembrane transporter | chr2:13704221-13706860 FORWARD
	Novel-090	BnaA04g17030D	tropinone reductase, putative / tropine dehydrogenase, putative | chr2:12582519-12584101 FORWARD
	Novel-010	BnaC07g25690D	unknown protein | chr3:11191491-11192986 FORWARD
	Novel-015	BnaA09g00310D	zinc knuckle (CCHC-type) family protein | chr4:422478-424588 REVERSE
