# Supplementary material for: Genome-Wide Identification of MicroRNAs in Response to Cadmium Stress in Oilseed Rape (Brassica napus L.) Using High-Throughput Sequencing
Source: Int J Mol Sci. 2018 May 10;19(5):1431. doi: 10.3390/ijms19051431 (PMC5983666; doi:10.3390/ijms19051431)
Supplement: Supplementary file 1 [file ijms-19-01431-s001.zip › Supplementary materials/Table S4.xlsx]

## Sheet: Sheet1
	Table S4. Mature sequences of miRNAs used for qRT-PCR to validate sRNA sequencing data.
	miRNAs	Mature sequences (5-->3)
	bna-miR161	TCAATGCACTGAAAGTGACTA
	bna-miR169n	CAGCCAAGGATGACTTGCCGG
	bna-miR6030	TCCACCCATACCATACAGACCC
	bna-miR6034	TCTGATGTATATAGCTTTGGG
	bna-miR6035	TGGAGTAGAAAATGCAGTCGT
	bna-miR860	TCAATACATTGGACTACATAT
	Novel-036	TGTGTTCTCAGGTCACCCCTG
	Novel-008	GATGACGGTATCTCTCCTACGTAG
	Novel-099	ACAGGGAACAAGCAGAGCATG
	Novel-017	TTGTGGAACCGTGTGAATACC
	Novel-049	GCTCTCTATACTTCTGTCAATA
	Novel-022	CGATATTGGTACGGTTGAATC
	Novel-098	GTTATTGGAGTTAATAGAGAACCG
