# Supplementary material for: Genome-Wide Identification of MicroRNAs in Response to Cadmium Stress in Oilseed Rape (Brassica napus L.) Using High-Throughput Sequencing
Source: Int J Mol Sci. 2018 May 10;19(5):1431. doi: 10.3390/ijms19051431 (PMC5983666; doi:10.3390/ijms19051431)
Supplement: Supplementary file 1 [file ijms-19-01431-s001.zip › Supplementary materials/Table S5.xlsx]

## Sheet: Sheet1
Table S5 The primers used for qRT-PCR of target genes.
Target genes	miRNAs	Forward primers (5'--3')	Reverse primers (5'--3')
BnaCnng64090D	miR6030	AGGTAGAGAAAGGGCAATGAACGA	TGAAGAAATAAAGTTGTAAGTTGAGCG
BnaC08g41710D	miR6030	CCATGAAGGTACTCAGAGCAAG	TACAAAGACCACAAATACACAA
BnaAnng03870D	miR6030	GAAGAGATACCTATCCAACCCAC	ACCCATACCATACAAACCCAAA
BnaC06g40800D	miR6030	GAAATCATGCTTCCTGTATTGCTC	AATGATCTCATAGCCGTGCCTTAA
BnaC03g68070D	Novel-010	CCTTATGGTATAGATTTCCCCG	TTATTTGCCTTCTCAAACTGATT
BnaC09g11960D	Novel-010	CTTCCCTCCCGATTATCCTTTC	TCATACTTGGCTCTGTCCGTTT
BnaC03g64570D	Novel-010	TCACAACCCAGACAGGTTTTGTAGG	GCAACCGCTAACTCAACAATCA
BnaA08g30000D	Novel-010	TCTTTTACGAGGGTTGTCTTCC	AATAGTACAGCCTGTTTGATAGCTT
BnaA03g52210D	Novel-015	TGGCGGCTTTGAGTATCAAGG	ACTCTCCGACCTTTTATTTTGACCG
BnaA09g47380D	Novel-015	TGGCTTCATAGCGGACACTTTTC	TGCCTTCACTCCTCCAGTTCCT
BnaA04g17030D	Novel-090	TTGCCACATCACCCAACAACAG	GAGACATCGCAGACCGACCCAT
